# Supplementary material for: Paclitaxel-Loaded Lipid-Coated Magnetic Nanoparticles for Dual Chemo-Magnetic Hyperthermia Therapy of Melanoma
Source: Pharmaceutics. 2023 Mar 2;15(3):818. doi: 10.3390/pharmaceutics15030818 (PMC10055620; doi:10.3390/pharmaceutics15030818)
Supplement: Supplementary file 1 [file pharmaceutics-15-00818-s001.zip]

Archive with 1 entries (1 files):
- pharmaceutics-2164918-supplementary.pdf
